# Supplementary material for: Lack of Fractalkine Receptor on Macrophages Impairs Spontaneous Recovery of Ribbon Synapses After Moderate Noise Trauma in C57BL/6 Mice
Source: Front Neurosci. 2019 Jun 13;13:620. doi: 10.3389/fnins.2019.00620 (PMC6585312; doi:10.3389/fnins.2019.00620)
Supplement: TABLE S1 — Raw values of ABR wave 1 amplitudes against level series. [file Table_1.xlsx]

## Sheet: Row Stats of CX3CR1-WT, HET, NU
	Baseline						0hr PNE						2 WEEKS PNE						8 WEEKS PNE
Stimulus Level (dB SPL)	CX3CR1 WT		CX3CR1 HET		CX3CR1 KO		CX3CR1 WT 0hr PNE		CX3CR1 HET 0hr PNE		CX3CR1 KO 0hr PNE		CX3CR1 WT 2wks PNE		CX3CR1 HET 2wks PNE		CX3CR1 KO 2wks PNE		CX3CR1 WT 8wks PNE		CX3CR1 HET 8wks PNE		CX3CR1 KO 8wks PNE
	Mean	SD	Mean	SD	Mean	SD	Mean	SD	Mean	SD	Mean	SD	Mean	SD	Mean	SD	Mean	SD	Mean	SD	Mean	SD	Mean	SD
2
7			0.046	0									0.046	0	0.057	0.0141067
12			0.063	0.004	0.063	0							0.0425	0.00636396	0.0585	0.0230145
17	0.061	0.031	0.047	0.02	0.063	0.05	0.059	0	0.053	0			0.046	0	0.057	0.0141067	0.061	0	0.072	0
22	0.066	0.02	0.081	0.042	0.059	0.014	0.051	0	0.045	0	0.052	0	0.0425	0.00636396	0.0585	0.0230145	0.0505	0.0120208	0.072	0	0.0475	0.00777817
27	0.069	0.038	0.08	0.045	0.067	0.025	0.045	0	0.036	0.027	0.034	0	0.0463333	0.0158219	0.0754	0.0230391	0.0498	0.0238684	0.0816667	0.0482113	0.067	0.0577148	0.0042	0
32	0.085	0.017	0.117	0.06	0.101	0.032	0.079	0	0.017	0.013	0.041	0.052	0.052	0.019975	0.1144	0.0365281	0.0602	0.0301529	0.101667	0.0527763	0.0602	0.0215569	0.02425	0.0251023
37	0.1	0.035	0.151	0.101	0.101	0.041	0.033	0.028	0.077	0.09	0.036	0.032	0.120333	0.0641275	0.0959	0.0517861	0.067	0.0341541	0.135667	0.0805254	0.0678	0.0334694	0.0359667	0.0269055
42	0.119	0.05	0.156	0.079	0.123	0.03	0.029	0.013	0.046	0.031	0.044	0.055	0.0856667	0.0459384	0.136	0.0475763	0.0636	0.0395765	0.168667	0.0889513	0.1126	0.0463605	0.0482333	0.0294408
47	0.138	0.046	0.175	0.085	0.164	0.028	0.06	0.03	0.075	0.036	0.031	0.039	0.126667	0.0739617	0.1758	0.0760506	0.07616	0.0387302	0.213667	0.112322	0.1448	0.0409231	0.0631	0.0362137
52	0.183	0.082	0.221	0.088	0.152	0.034	0.058	0.022	0.06	0.016	0.053	0.058	0.173	0.0603241	0.1988	0.0930629	0.0882	0.03427	0.235667	0.105709	0.157	0.0535304	0.0570367	0.0388737
57	0.216	0.104	0.216	0.095	0.182	0.052	0.054	0.01	0.117	0.043	0.048	0.043	0.207	0.138134	0.2442	0.105585	0.10588	0.033864	0.276667	0.149192	0.1648	0.0946663	0.069625	0.0483886
62	0.232	0.092	0.277	0.088	0.2	0.037	0.057	0.005	0.101	0.053	0.089	0.049	0.269667	0.201694	0.266	0.15666	0.12424	0.0229489	0.261	0.131697	0.19428	0.0872908	0.07394	0.0461182
67	0.279	0.107	0.313	0.098	0.248	0.072	0.102	0.081	0.183	0.11	0.104	0.072	0.247667	0.138536	0.3134	0.135071	0.12438	0.0264861	0.333	0.173632	0.2532	0.124245	0.070788	0.0466836
72	0.304	0.085	0.341	0.126	0.256	0.041	0.102	0.075	0.126	0.032	0.104	0.049	0.265667	0.178486	0.3516	0.107716	0.13548	0.027881	0.307667	0.128881	0.2544	0.106674	0.09584	0.036296
77	0.372	0.138	0.408	0.094	0.325	0.07	0.202	0.045	0.189	0.045	0.124	0.068	0.429667	0.358093	0.4034	0.153336	0.14534	0.014106	0.405667	0.215324	0.2812	0.0973329	0.122908	0.0154228
82	0.436	0.079	0.459	0.188	0.369	0.104	0.222	0.051	0.21	0.071	0.133	0.088	0.318	0.220481	0.496	0.286409	0.163	0.0274955	0.435667	0.243324	0.28906	0.124939	0.15718	0.0292408
87	0.486	0.214	0.491	0.182	0.44	0.153	0.254	0.061	0.229	0.068	0.187	0.084	0.406667	0.196554	0.484	0.282099	0.182	0.0247891	0.488667	0.264131	0.34222	0.0819673	0.1792	0.0282436
92	0.532	0.14	0.541	0.223	0.479	0.14	0.253	0.038	0.24	0.082	0.213	0.084	0.496667	0.35019	0.574	0.398974	0.234	0.0304959	0.529	0.236692	0.3942	0.150472	0.1977	0.0442007
97	0.538	0.143	0.474	0.196	0.527	0.147	0.328	0.033	0.218	0.044	0.242	0.112	0.485667	0.361713	0.702	0.42915	0.268	0.0164317	0.594667	0.25594	0.473	0.225894	0.2446	0.0417528
102	0.514	0.178	0.523	0.135	0.527	0.116	0.293	0.031	0.28	0.087	0.271	0.118	0.53	0.320468	0.688	0.32691	0.28	0.0316228	0.657333	0.339825	0.464	0.231866	0.2696	0.04001
